# Supplementary material for: A Modified Guideline for High-Fidelity Patient Simulation to Improve Student Satisfaction and Self-Confidence in Learning: A Mixed Study
Source: Nurs Rep. 2023 Jul 28;13(3):1030–9. doi: 10.3390/nursrep13030090 (PMC10443364; doi:10.3390/nursrep13030090)
Supplement: Supplementary file 1 [file nursrep-13-00090-s001.zip]

Archive with 1 entries (1 files):
- nursrep-2519867-supplementary.pdf
